# Supplementary material for: Elucidating the Impact of Deleterious Mutations on IGHG1 and Their Association with Huntington’s Disease
Source: J Pers Med. 2024 Apr 1;14(4):380. doi: 10.3390/jpm14040380 (PMC11050829; doi:10.3390/jpm14040380)
Supplement: Supplementary file 1 [file jpm-14-00380-s001.zip]

Archive with 1 entries (1 files):
- jpm-2939778-supplementary.pdf
